# Supplementary material for: Antigen-independent, autonomous B cell receptor signaling drives activated B cell DLBCL
Source: J Exp Med. 2024 Mar 21;221(5):e20230941. doi: 10.1084/jem.20230941 (PMC10959178; doi:10.1084/jem.20230941)
Supplement: Table S2 — shows the variants in genes of the NF-κB pathway and genes relevant for genetic clusters of DLBCL. [file jem_20230941_tables2.xlsx]

## Sheet: Supp Table 2
				DLBCL case:	208	3844	3872	4609	3267	3752	5252	4760	2997	5244	3567	3850	4391	3882	4328	Allele frequency gnomAD v3.1.2 European (non-Finnish)
				Autonomous BCR signal strength	0.502	0.475	0.458	0.453	0.404	0.352	0.338	0.327	0.304	0.165	0.063	0.033	0.014	0.004	0.003
	Relevance			Autonomous BCR signal present
	KEGG NFkB	LymphGen	Consensus	hgnc_symbol
		x	x	ACTB													C17Y (29,3)
																	G20D (25,5)
					H73Y (29,7)
					E214K (28,8)
		x		ARID1A				R1721* (38,0)
	x	x	x	BCL2										R183W (32,0)
	x			BCL2A1	G82D (26,4)	G82D (26,4)	G82D (26,4)		G82D (26,4)		G82D (26,4)		G82D (26,4)				G82D (26,4)		G82D (26,4)	0.2554
		x		BCL7A												D17E (22,9)
																	E26D (22,3)			0
	x	x	x	BCL10				T229P (22,3)
		x	x	BCL11A		Q6* (39,0)
			x	BRAF										T241P (27,4)
		x	x	BTG1		W56* (41,0)
		x	x	BTG2													P56L (26,6)		P90S (22,3)
	x			CARD10				R289Q (23,2)			R289Q (23,2)			R289Q (23,2)		R289Q (23,2)		R289Q (23,2)		0.1813
	x		x	CARD11				K215N (23,1)				K215N (23,1)
	x			CCL4L2			R45H (21,6)					R45H (21,6)					R45H (21,6)	R45H (21,6)	R45H (21,6)	0.0871
		x	x	CD58															E65A (22,3)
		x	x	CD79B	Y196C (26.0)
						Y196S (25.8)
																			Y196N (26.4)
		x	x	CD83													K24R (24,0)
		x	x	CIITA				M1107T (25,2)												<0,0001
		x	x	CREBBP				Q968* (38,0
																	E1016D (21,4)
		x		DAZAP1							V64A (25,1)
		x		DDX3X												T444P (26,9)
	x			DDX58							P382A (24,0)									0
		x	x	DTX1						R36H (25,6)
		x		DUSP2													C143W (24,5)
																	C143Y (25,2)			<0,0001
								N248I (22,9)
		x		EDRF1											A1117T (23,8)					0.0827
		x		EPB41						V214I (22,5)						V214I (22,5)				0.0477
		x	x	FAS										Y232* (33,0)
		x		FBXO11				R380* (41,0)
																	T502I (27,7)
		x		FOXC1		S82N (26,2)
													Q306* (36,0)
													S401R (25,1)
						S551N (24,4)
		x	x	GNA13				Q28* (37,0)
															V221L (23,3)					0.003
		x	x	GRHPR	V49M (21,5)
					S60C (22,7)
						A71S (25,2)
			x	H1-2						E3V (31,0)
			x	H1-5	K226N (22,5)
		x	x	H2BC12															A59D (28,0)
	x			ICAM1	G241R (25,1)	G241R (25,1)						G241R (25,1)	G241R (25,1)		G241R (25,1)		G241R (25,1)			0.1163
			x	IGLL5	Q22* (34,0)
																			C83Y (23,0)	0
		x		IL16	P434S (22,9)										P434S (22,9)					0.1093
		x		IRF4		G22V (26,4)
					S48N (24,7)
		x	x	IRF8										C84R (29,8)
									Y242H (22,5)											0.0037
		x		ITPKB												S96C (21,9)
										R173H (23,9)		R173H (23,9)					R173H (23,9)			0.1781
													E207GX (28,4)
		x		KLHL14						T106I (25,0)
										Q128* (38,0)
						G129D (26,3)														0
						V142M (27,5)
						V154M (23,8)
						V157M (24,0)
						V183M (24,3)
						R263C (25,4)														0
						P270S (23,9)
		x	x	KMT2D													R571C (24,4)			<0,0001
												Q873* (32,0)
											R3491H (24,2)									0.0189
								R3626W (29,1)												0
																			Q4335* (39,0)
														R5154Q (32,0)
	x			LBP	E147K (23,0)															0.0160
										P333L (25,1)								P333L (25,1)		0.0803
	x		x	LTB													G94S (35,0)
		x	x	MAP2K1												L92R (29,2)
		x	x	MEF2B										I11S (27,5)
								E77K (26,6)
																			D83A (28,4)
	x	x	x	MYD88			L273P (32,0)												L273P (32,0)
	x	x	x	NFKBIA													Q44* (39,0)
			x	NFKBIE										TY114-115X (32,0)						<0,0001
		x		NOTCH1													E719* (46,0)
					R912W (25,4)															0.0035
											R2272H (24,3)									0
		x	x	NOTCH2	R91L (22,2)															0.0102
																	Y1186N (24,3)			<0,0001
												R2400* (39,0)
		x		OSBPL10										W604R (30,0)						0.0004
		x		P2RY8				Y127* (35,0)
																A140T (22,7)				<0,0001
		x		PABPC1		K333X (32,0)							K333X (32,0)							<0,0001
						E345* (40,0)							E345* (40,0)		E345* (40,0)					0.0016
						V365L (25,5)		V365L (25,5)					V365L (25,5)	V365L (25,5)	V365L (25,5)			V365L (25,5)	V365L (25,5)	0.0211
						E372G (32,0)		E372G (32,0)		E372G (32,0)			E372G (32,0)	E372G (32,0)	E372G (32,0)				E372G (32,0)	0.0396
						R374C (29,6)		R374C (29,6)					R374C (29,6)	R374C (29,6)	R374C (29,6)				R374C (29,6)	0.0426
						P402L (25,5)							P402L (25,5)						P402L (25,5)	0.0024
						R506C (26,2)							R506C (26,2)						R506C (26,2)	0.01
	x			PARP1												S383Y (21,5)				0.003
			x	PDE4DIP														A1245T (25,3)		0.0068
								R1396W (23,6)	R1396W (23,6)		R1396W (23,6)									0.2829
										D2033N (21,5)										0.001
		x		PIM1									L2V (23,2)
																			L2F (25,6)
						C17Y (21,1)
																			S54* (36,0)
													H68D (24,6)
						L92M (24,1)
																			V96M (26,1)
						L106V (26,5)
						Q140* (37,0)
						V151M (29,6)
					L184V (27,2)
						Q264H (24,2)
	x			PLCG2					E711K
			x	POU2F2				T223S (26,2)
		x	x	PRDM1							Q78* (36,0)
																			P337H (23,9)	0.0003
		x		PRRC2C	E1510Q (26,7)															0.0004
												Q2139H (22,8)
		x		RFTN1													G247* (35,0)
		x		SEC24C					M387T (23,8)							M387T (23,8)				0.0046
		x		SETD1B		R1825W (32,0)
		x	x	SGK1													D5H (27,6)
																	S61C (29,0)
			x	SIN3A												Q1007P (34,0)
		x		SLC1A5									E253V (25,0)							0.0018
		x		SOCS1									G78V (26,9)
													G78R (27,1)
		x	x	SPEN							R758* (36,0)
												R2081* (37,0)
												R2342* (37,0)
		x	x	STAT3	V338I (22,3)															<0,0001
		x	x	TBL1XR1		H390R (26,7)
		x		TET2										G355D (23,0)						0.0429
					P363L (22,3)															0.0598
					L1721W (23,1)							L1721W (23,1)			L1721W (23,1)					0.1278
	x			TIRAP	R13W (23,3)															0.0213
			x	TLR2									P631H (24,7)							0.0414
		x	x	TMEM30A								C94G (29,3)
			x	TMSB4X													D6E (24,0)
												K26Q (31,0)
																	P28Q (29,4)
	x			TNFAIP3											C483W (28,0)
															S563fs (26,9)
		x		TNRC18							P172T (20,6)									0.0017
						E1740Q (22,4)	E1740Q (22,4)		E1740Q (22,4)				E1740Q (22,4)	E1740Q (22,4)					E1740Q (22,4)	0.174
		x	x	TOX			N122S (23,4)													0.0241
															P425L (25,1)					<0,0001
		x	x	TP53										Y234D (24,5)
																	G245C (28,2)
																		P278A (27,2)
																	S371Y (25,7)
	x			TRAF1											R342Q (23,8)					0.0019
	x			TRAF3	R118W (25,3)															0.0023
	x			VCAM1				E560D (21,7)
		x		XBP1												P15L (21,7)				0.0039
			x	ZC3H12A										Y246D (27,6)
		x		ZC3H12D				K106R (28,9)	K106R (28,9)											0.0615
			x	HLA-A				G199R (23,4)
												R181T (22,2)
												W191R (22,3)
					N151K (20,2)								N151K (20,2)						N151K (20,2)
					Q250X (29,7)		Q250X (29,7)	Q250X (29,7)	Q250X (29,7)	Q250X (29,7)	Q250X (29,7)		Q250X (29,7)	Q250X (29,7)	Q250X (29,7)	Q250X (29,7)			Q250X (29,7)
					D251H (25,0)		D251H (25,0)	D251H (25,0)	D251H (25,0)	D251H (25,0)	D251H (25,0)		D251H (25,0)	D251H (25,0)	D251H (25,0)	D251H (25,0)			D251H (25,0)
							V255M (20,7)	V255M (20,7)						V255M (20,7)					V255M (20,7)
			x	HLA-B	G50D (23,7)
										G50S (24,6)
																D85G (25,3)
										Y109C (31,0)
											Y142D (28,5)
										A229S (27,9)
													H287D (24,3)
			x	HLA-C							V36M (22,4)
								R38W (24,1)
												G69GX (23,6)
												A149D (24,2)
					D247N (23,2)
																			L294R (22,2)
																			E299K (24,5)
	Supplementary Table 2: Variants in genes of the NFkB pathway and genes relevant for genetic clusters of DLBCL
	Only missense variants that were not annotated as “tolerated” by SIFT and “benign” by POLYPHEN are indicated as the predicted change in the protein sequence, followed in brackets by the CADD PHRED score. The allele frequency if listed in gnomAD v3.1.2 is indicated in the rightmost column. On the left is indicated whether the respective gene belongs to the KEGG NFkB pathway or has relevance for th…
